# Supplementary material for: FOXA1/MND1/TKT axis regulates gastric cancer progression and oxaliplatin sensitivity via PI3K/AKT signaling pathway
Source: Cancer Cell Int. 2023 Oct 10;23:234. doi: 10.1186/s12935-023-03077-4 (PMC10566187; doi:10.1186/s12935-023-03077-4)
Supplement: Supplementary file 3 — Additional file 3: Table S2. Gene sets of DEGS and GSE122130. [file 12935_2023_3077_MOESM3_ESM.xls]

## Sheet: Sheet1
Supplementary Table 2 Gene sets of DEGS and GSE122130
DEGS			GSE122130
gene	SGC_7901_DDP	SGC_7901_normal	log2FC	gene	SGC_7901_DDP	SGC_7901_normal	log2FC
CENPU	21.36	6.01	1.82947	SORBS2	5.56	0.01	9.11894
CDH17	0.13	0.04	1.70044	LOC101927345	4.9	0.01	8.93664
MND1	25.2	11.53	1.12803	ANK2	4.37	0.01	8.77149
CDC45	27.8	12.94	1.10325	MYOCD	1.74	0.01	7.44294
MCM6	52.35	27.22	0.943522	ARHGAP6	5.16	0.03	7.42626
FOXD2	0.65	0.36	0.852443	PDLIM3	6.66	0.04	7.37938
CLDN1	48.78	28.93	0.753723	PTN	6.58	0.04	7.36194
NR5A2	0.47	0.31	0.600393	NUPR1	98.74	0.65	7.24705
CKAP2L	22.09	14.74	0.583657	NRCAM	3.93	0.03	7.03342
PBK	29.32	21.2	0.467821	FRY	2.06	0.02	6.6865
PLEKHS1	0.04	0.03	0.415037	BTC	2.05	0.02	6.67948
PMAIP1	26.42	20.88	0.339509	ABCA8	3.96	0.04	6.62936
KIF18A	17.46	13.95	0.323788	ELOVL4	1.97	0.02	6.62205
BAMBI	10.56	8.78	0.266317	PIP5K1B	1.92	0.02	6.58496
STIL	21.61	18.33	0.237492	PARD3B	3.83	0.04	6.5812
MARVELD3	1.59	1.37	0.214851	MCF2	2.79	0.03	6.53916
CDKN2A	174.52	150.93	0.209513	SCN9A	2.54	0.03	6.40372
MELK	31.2	27.23	0.196349	APLF	2.43	0.03	6.33985
GINS4	8.87	7.96	0.156166	LPL	0.8	0.01	6.32193
TRIP13	85.15	77.93	0.127828	MME	4.46	0.06	6.21594
SLC39A8	38.54	36.97	0.0600015	CTSO	1.42	0.02	6.14975
NEB	0.04	0.04	0	RNF150	6.97	0.1	6.12309
CD55	715.04	814.63	-0.188121	AUTS2	2.03	0.03	6.08037
CKAP2	25.44	29.29	-0.20331	ARHGAP20	0.66	0.01	6.04439
TOP2A	68.04	79.71	-0.228378	WFDC1	7.8	0.12	6.02237
CCNE1	12.56	14.72	-0.228941	ANKRD1	1.94	0.03	6.01495
KIF23	26.98	34.49	-0.354288	CPEB1	1.26	0.02	5.97728
CENPW	7.8	10.33	-0.405294	PCLO	2.47	0.04	5.94837
CDK1	45.36	60.4	-0.413128	KCNJ2	0.58	0.01	5.85798
ENO1	1074.38	1435.04	-0.417587	BHLHE41	1.71	0.03	5.83289
PARPBP	11.6	15.61	-0.428346	HOXD8	3.92	0.07	5.80735
FANCB	5.02	6.82	-0.442084	RRAGD	1.11	0.02	5.79442
CLDN7	4.58	6.28	-0.455417	CPA3	3.83	0.07	5.77385
PRC1	65.81	92.96	-0.498303	TSPAN5	1.53	0.03	5.67243
URB2	8.21	11.75	-0.517207	CCT6B	2.01	0.04	5.65105
DEPDC1B	9.05	13.6	-0.587617	CLGN	7.46	0.16	5.54303
CENPI	7.09	11.03	-0.637575	HOXD9	6.99	0.15	5.54226
UBE2T	46.42	72.96	-0.652359	GPNMB	44.52	0.96	5.53528
CKS2	75.06	132.79	-0.82303	FBXO32	2.69	0.06	5.4865
TTK	12.24	21.9	-0.839327	FAM129A	71.71	1.62	5.46811
MKI67	34.4	63.32	-0.880253	ARHGAP32	0.86	0.02	5.42626
NMU	0.08	0.17	-1.08746	MKX	1.28	0.03	5.41504
ARHGAP11A	13.22	32.67	-1.30524	GLRB	3.74	0.09	5.37697
CCNB1	33.83	85.81	-1.34284	CYFIP2	2.81	0.07	5.32707
PLK1	38.11	98.19	-1.36541	ADD2	0.79	0.02	5.30378
GJB3	17.07	44.43	-1.38007	ANGPT1	0.39	0.01	5.2854
SHCBP1	11.59	32.75	-1.49861	SLC6A15	13.28	0.36	5.20511
KLK6	0.04	0.12	-1.58496	TBX15	0.72	0.02	5.16993
MUC12	0.01	0.03	-1.58496	DPYSL3	1.43	0.04	5.15987
STRIP2	3.33	10.11	-1.60219	CNTN5	2.13	0.06	5.14975
KIF20A	13.54	43.82	-1.69436	SERTAD4	4.93	0.14	5.13809
AURKA	23.27	77.83	-1.74186	IGFN1	48.96	1.41	5.11784
CXCL1	0.4	1.43	-1.83794	TNFRSF14	25.8	0.75	5.10434
CEACAM5	0.15	0.64	-2.09311	SRPX	1.03	0.03	5.10154
CLDN4	5.46	24.54	-2.16816	HSD17B14	3.03	0.09	5.07325
PLAUR	13.05	72.47	-2.47333	IFI44L	6.29	0.19	5.04899
S100A10	76.42	425.56	-2.47734	PRSS12	9.08	0.28	5.01919
MUC13	9.51	53.59	-2.49445	KCNH1	1.29	0.04	5.01123
UBE2C	25.61	161.25	-2.65452	ARMCX2	1.29	0.04	5.01123
CXCL8	1.51	10.3	-2.77002	CPE	0.64	0.02	5
SERPINB5	2.83	33.11	-3.54839	SPRY1	1.55	0.05	4.9542
CEACAM1	0.3	5.1	-4.08746	C5orf46	0.31	0.01	4.9542
				KRCC1	8.96	0.29	4.94937
				MEF2C	1.22	0.04	4.93074
				CFAP58	0.58	0.02	4.85798
				MARK1	11.78	0.41	4.84457
				GAGE12H	456.44	15.94	4.8397
				HOXD4	1.13	0.04	4.82018
				PLPPR4	0.28	0.01	4.80735
				HLA-DMB	1.1	0.04	4.78136
				EDA2R	2.46	0.09	4.77259
				EDIL3	16.21	0.6	4.75578
				MAP1B	1.34	0.05	4.74416
				BANK1	1.33	0.05	4.73335
				HDX	1.06	0.04	4.72792
				KLF15	0.78	0.03	4.70044
				GULP1	10.85	0.42	4.69116
				KCNIP3	0.5	0.02	4.64386
				FAT4	3.75	0.15	4.64386
				GLIPR2	0.73	0.03	4.60486
				EDNRA	4.86	0.2	4.60288
				MAMDC2	1.21	0.05	4.59694
				CD226	0.24	0.01	4.58496
				C8orf88	1.42	0.06	4.56478
				ABCA4	0.47	0.02	4.55459
				HIST3H2BB	3.05	0.13	4.55223
				GAS1	11.91	0.51	4.54553
				PRKD1	1.16	0.05	4.53605
				C19orf38	98.86	4.37	4.49968
				ZNF827	0.9	0.04	4.49185
				NPAS4	0.45	0.02	4.49185
				HOXD10	0.67	0.03	4.48113
				SDR42E1	2.17	0.1	4.43962
				TBC1D3K	0.65	0.03	4.43741
				AR	1.72	0.08	4.42626
				CCDC169	1.93	0.09	4.42253
				CHRNA7	1.49	0.07	4.41181
				DDX53	4.45	0.21	4.40534
				RAI14	43.67	2.07	4.39894
				SLC8A1	0.21	0.01	4.39232
				TWIST1	3.55	0.17	4.38421
				SIRPA	1.25	0.06	4.38082
				RNF212B	0.41	0.02	4.35755
				FLRT2	5.42	0.27	4.32726
				FST	11.64	0.58	4.32689
				S1PR1	3.61	0.18	4.32593
				FAM198B	0.4	0.02	4.32193
				PHGDH	275.56	13.81	4.31858
				LINGO2	0.59	0.03	4.29768
				HPGD	0.39	0.02	4.2854
				AKR1C2	3.5	0.18	4.28129
				CCDC148	1.74	0.09	4.27302
				IL7	1.93	0.1	4.27053
				SLC16A9	2.09	0.11	4.24793
				FRMPD4	0.19	0.01	4.24793
				CADPS2	3.73	0.2	4.2211
				LUZP2	2.04	0.11	4.21299
				ISM1	0.74	0.04	4.20945
				SLC5A12	1.28	0.07	4.19265
				NKAIN3	0.18	0.01	4.16993
				SDC2	0.72	0.04	4.16993
				LIN7A	0.18	0.01	4.16993
				PRICKLE1	0.7	0.04	4.12928
				SYT11	2.8	0.16	4.12928
				ITIH4	0.52	0.03	4.11548
				MYO7A	0.52	0.03	4.11548
				AKR1C1	14.16	0.82	4.11005
				HS6ST2	11.33	0.66	4.10154
				IL1A	18.04	1.06	4.08906
				TRIM22	0.85	0.05	4.08746
				CLSTN2	0.17	0.01	4.08746
				CYP3A43	0.17	0.01	4.08746
				TMEM178B	4.18	0.25	4.0635
				NPR3	41.41	2.48	4.06157
				CYP2U1	3.49	0.21	4.05477
				SLC16A14	0.33	0.02	4.04439
				MDFIC	9.04	0.55	4.03882
				ADM2	7	0.43	4.02495
				FAM171A1	5.85	0.36	4.02237
				TMCC3	1.29	0.08	4.01123
				ALX1	6.28	0.39	4.00922
				TDRD6	0.16	0.01	4
				TFEC	0.16	0.01	4
				LRP1B	0.16	0.01	4
				SEL1L3	18.01	1.13	3.9944
				LOC107987248	12.67	0.8	3.98527
				ROBO2	0.78	0.05	3.96347
				SYCE1L	1.09	0.07	3.96083
				AMY2B	8.22	0.53	3.95507
				B4GALT6	0.46	0.03	3.9386
				FHIT	3.81	0.25	3.92979
				HAS2	2.59	0.17	3.92935
				EVA1A	2.74	0.18	3.92811
				GALNT5	0.75	0.05	3.90689
				CTTNBP2	0.15	0.01	3.90689
				STXBP5L	1.62	0.11	3.88042
				DACH1	0.44	0.03	3.87447
				LRRN2	0.29	0.02	3.85798
				ADGRE1	0.29	0.02	3.85798
				MOXD1	0.29	0.02	3.85798
				ASNS	151.49	10.52	3.84802
				AKAP6	0.43	0.03	3.8413
				NRG1	4	0.28	3.8365
				LOC101928193	0.57	0.04	3.83289
				TMEM86A	1.28	0.09	3.83007
				ST6GAL1	4.69	0.33	3.82905
				IL2RA	0.14	0.01	3.80735
				DISP3	0.28	0.02	3.80735
				C1orf21	0.42	0.03	3.80735
				UCHL1	9.06	0.65	3.801
				PLA1A	1.95	0.14	3.79998
				SMC1B	1.39	0.1	3.79701
				F8	8.83	0.64	3.78627
				ROR1	4.67	0.34	3.77982
				ZNF837	0.54	0.04	3.75489
				NAALADL2	0.54	0.04	3.75489
				PCDHB5	0.27	0.02	3.75489
				IL31RA	2.4	0.18	3.73697
				MUC20	0.4	0.03	3.73697
				EPB41L3	0.4	0.03	3.73697
				GCNT4	0.4	0.03	3.73697
				PTPN13	0.4	0.03	3.73697
				ADRA1B	2.13	0.16	3.73471
				NOXA1	4.91	0.37	3.73013
				FIGF	0.66	0.05	3.72247
				GGACT	4.74	0.36	3.71882
				CD3G	0.79	0.06	3.71882
				PDGFC	2.23	0.17	3.71344
				BMPR1B	1.44	0.11	3.71049
				CCDC85A	0.26	0.02	3.70044
				SLC9A9	0.26	0.02	3.70044
				TCF4	1.3	0.1	3.70044
				LGR5	0.26	0.02	3.70044
				DYRK4	16.69	1.3	3.6824
				EFNA5	3.85	0.3	3.68182
				ZNF404	0.77	0.06	3.68182
				PTPRG	6.64	0.52	3.6746
				CTGF	49.28	3.87	3.6706
				CXorf57	1.91	0.15	3.67054
				GAGE1	117.99	9.35	3.65755
				SLC15A3	2.65	0.21	3.65753
				CNTNAP3B	1.89	0.15	3.65535
				TTLL7	3.27	0.26	3.65271
				TOX	1.13	0.09	3.65025
				ELOVL7	8.99	0.72	3.64225
				JPH1	4.49	0.36	3.64065
				FAAH	0.37	0.03	3.62449
				MBLAC2	8.86	0.72	3.62124
				PGM5	1.84	0.15	3.61667
				NPNT	25.88	2.12	3.6097
				SLAMF9	1.46	0.12	3.60486
				2022-09-01	0.85	0.07	3.60204
				ALDH3A1	7.01	0.58	3.59529
				BDNF	26.42	2.19	3.59263
				ACADL	0.24	0.02	3.58496
				ANKRD30B	0.12	0.01	3.58496
				TRPC1	1.8	0.15	3.58496
				VWF	0.12	0.01	3.58496
				SEMA5A	7.07	0.59	3.58292
				VEPH1	13.42	1.12	3.58281
				CYP4V2	10.3	0.86	3.58216
				TDRP	2.39	0.2	3.57894
				MX1	10.95	0.92	3.57315
				SNCA	8.45	0.71	3.57306
				SEMA3D	2.13	0.18	3.56478
				GFI1	0.71	0.06	3.56478
				NDUFA4L2	0.59	0.05	3.56071
				SNAP25	7.08	0.6	3.56071
				SH3RF2	5.41	0.46	3.55592
				CD96	1.87	0.16	3.54689
				LOC100996379	1.05	0.09	3.54432
				ZNF541	0.35	0.03	3.54432
				PTCH2	0.35	0.03	3.54432
				RDH10	18.33	1.58	3.53621
				HAPLN2	0.58	0.05	3.53605
				UST	4.98	0.43	3.53374
				PNMA2	5.75	0.5	3.52356
				C1orf127	0.23	0.02	3.52356
				CCDC110	0.23	0.02	3.52356
				ARMC4	4.99	0.44	3.50346
				TRAM1L1	0.68	0.06	3.5025
				TIGD4	1.01	0.09	3.48829
				C2orf66	0.56	0.05	3.48543
				NCK2	6.17	0.56	3.46177
				CHRM1	0.22	0.02	3.45943
				WBSCR17	0.11	0.01	3.45943
				ZNF671	0.22	0.02	3.45943
				MLPH	2.52	0.23	3.45372
				SH3YL1	4.04	0.37	3.44876
				TLN2	2.4	0.22	3.44746
				HTR2C	0.54	0.05	3.43296
				NRTN	0.54	0.05	3.43296
				MYH10	13.05	1.21	3.43097
				KLF9	6.45	0.6	3.42626
				CCDC54	0.43	0.04	3.42626
				MACROD2	2.04	0.19	3.4245
				MYBPC3	0.32	0.03	3.41504
				ZNF132	1.17	0.11	3.41093
				OTOA	0.21	0.02	3.39232
				ADGRF5	0.21	0.02	3.39232
				CYP39A1	0.84	0.08	3.39232
				CYP2E1	2.09	0.2	3.38543
				CACNA2D1	4.52	0.44	3.36075
				SOX7	1.13	0.11	3.36075
				C15orf61	2.25	0.22	3.35435
				AIG1	10.85	1.07	3.34201
				NEBL	4.04	0.4	3.33628
				C11orf63	2.71	0.27	3.32726
				COL11A1	0.1	0.01	3.32193
				MTMR8	0.8	0.08	3.32193
				CCDC146	0.2	0.02	3.32193
				RGS16	0.2	0.02	3.32193
				HMCN1	0.1	0.01	3.32193
				SYTL5	0.1	0.01	3.32193
				CACHD1	3.29	0.33	3.31755
				PIK3R1	0.89	0.09	3.30581
				GDF15	133.29	13.61	3.29183
				L3MBTL3	2.15	0.22	3.28876
				POU6F1	2.83	0.29	3.28668
				ZNF763	0.39	0.04	3.2854
				PRR16	0.78	0.08	3.2854
				PLBD1	1.36	0.14	3.28011
				CCDC102B	0.29	0.03	3.27302
				ULBP1	4.92	0.51	3.27009
				INSL4	2.7	0.28	3.26946
				LOC107987096	0.48	0.05	3.26303
				SOX17	0.96	0.1	3.26303
				PDE2A	112.65	11.75	3.26111
				AHRR	41.51	4.34	3.25769
				CD34	0.19	0.02	3.24793
				GADD45A	112.85	11.88	3.2478
				ARHGAP44	2.75	0.29	3.24531
				GALNT3	6.13	0.65	3.23738
				LAMA4	11.02	1.17	3.23554
				SPX	0.94	0.1	3.23266
				ZNF516	1.22	0.13	3.2303
				NTN3	0.28	0.03	3.22239
				MROH8	0.55	0.06	3.1964
				ZXDA	4.2	0.46	3.19068
				HMGN5	17.71	1.94	3.19044
				SYDE2	3.1	0.34	3.18866
				RUNX2	1.27	0.14	3.18133
				DTX3	6.16	0.68	3.17932
				PPP2R2B	13.1	1.45	3.17544
				RBM24	12.71	1.41	3.1722
				LOC101930047	0.45	0.05	3.16993
				CHL1	0.09	0.01	3.16993
				ADCY5	0.27	0.03	3.16993
				KCNG3	0.09	0.01	3.16993
				MYADML2	0.18	0.02	3.16993
				HOXD11	0.72	0.08	3.16993
				SBK2	0.36	0.04	3.16993
				TMEM159	8.06	0.9	3.16278
				TUBA1A	13.15	1.47	3.16117
				SH2D5	8.44	0.95	3.15124
				RTKN2	3.28	0.37	3.1481
				PCDHA12	1.95	0.22	3.1479
				FGF7	1.86	0.21	3.14684
				RENBP	4.78	0.54	3.14598
				TMEFF1	0.53	0.06	3.14296
				KIAA0319	6.09	0.69	3.14177
				CPQ	0.35	0.04	3.12928
				TBC1D4	7.69	0.88	3.12741
				SAMD11	36.7	4.22	3.12047
				EPHA5	0.26	0.03	3.11548
				LOC107985728	4.32	0.5	3.11103
				FAM105A	1.81	0.21	3.10753
				KRTAP5-1	1.55	0.18	3.1062
				CPED1	5.75	0.67	3.10133
				C4orf19	4.87	0.57	3.09489
				GATA4	10.92	1.28	3.09276
				GVQW2	0.17	0.02	3.08746
				DKK3	1.34	0.16	3.06609
				NUPR2	0.75	0.09	3.05889
				LHX3	0.25	0.03	3.05889
				SLITRK6	0.25	0.03	3.05889
				FAM110C	3.97	0.48	3.04803
				SH3RF3	8.02	0.97	3.04755
				IFI27	9.49	1.15	3.04477
				SLCO1B1	0.33	0.04	3.04439
				WASF3	0.99	0.12	3.04439
				DGKI	0.33	0.04	3.04439
				KCNS3	0.74	0.09	3.03953
				SH3GL2	25.12	3.06	3.03723
				NOV	11.27	1.38	3.02975
				LRRK2	1.06	0.13	3.02748
				EYA4	12.47	1.53	3.02686
				CBS	14.25	1.75	3.02554
				SPINK1	27.31	3.37	3.01861
				SPANXB1	4.13	0.51	3.01757
				PFN4	0.89	0.11	3.0163
				TRIM2	9.74	1.21	3.00891
				LOC101928764	0.32	0.04	3
				SPNS2	1.6	0.2	3
				CR2	0.08	0.01	3
				ERBB4	0.16	0.02	3
				HS6ST3	0.88	0.11	3
				GNRH2	0.16	0.02	3
				ZCCHC16	0.08	0.01	3
				INSC	0.16	0.02	3
				TRIM67	0.08	0.01	3
				KIF26B	0.08	0.01	3
				EFCAB6	0.16	0.02	3
				ANO2	33	4.13	2.99825
				ENPP1	2.47	0.31	2.99417
				CAND2	1.99	0.25	2.99277
				SLC43A1	2.78	0.35	2.98966
				RAB38	1.35	0.17	2.98935
				CELF4	1.27	0.16	2.98868
				RIMS4	0.95	0.12	2.98489
				PFN2	109.24	13.8	2.98476
				SLC9A3	15.35	1.94	2.98411
				LOC105376678	2.45	0.31	2.98244
				FOXP1	8.09	1.03	2.9735
				ZNF329	3.22	0.41	2.97336
				DDIT3	53.01	6.75	2.97331
				EXD3	3.92	0.5	2.97085
				INAFM1	7.99	1.02	2.96963
				CXCR4	54.7	7.04	2.95789
				GRB10	24.43	3.15	2.95523
				SAMD5	1.39	0.18	2.94902
				ALDH1L2	32.16	4.17	2.94715
				CLIC2	0.77	0.1	2.94486
				MGAT4A	1.61	0.21	2.9386
				SLC7A11	69.08	9.02	2.93707
				SLFN12L	0.61	0.08	2.93074
				MAGEB2	43.8	5.75	2.9293
				MAP3K15	0.76	0.1	2.926
				PCDHB16	1.96	0.26	2.91427
				PIEZO2	3.31	0.44	2.91126
				CERS6	3.08	0.41	2.90923
				LOC105371727	0.6	0.08	2.90689
				KCNU1	0.15	0.02	2.90689
				ANK3	0.3	0.04	2.90689
				TRPV4	3.22	0.43	2.90465
				GRIK2	2.54	0.34	2.90122
				CEACAM19	4.78	0.64	2.90087
				VTCN1	1.12	0.15	2.90046
				RNF144B	6.94	0.93	2.89963
				KIAA1456	4.46	0.6	2.89401
				LOX	18.32	2.47	2.89084
				ANO4	2.59	0.35	2.88753
				C1QTNF3	1.7	0.23	2.88583
				CLDN23	2.29	0.31	2.88501
				RASIP1	15.12	2.05	2.88276
				TMCC2	0.59	0.08	2.88264
				GCGR	0.66	0.09	2.87447
				MYEF2	0.22	0.03	2.87447
				SSBP2	4.83	0.66	2.87149
				ATOH8	1.24	0.17	2.86673
				SPRY3	0.36	0.05	2.848
				LOC105372731	0.79	0.11	2.84435
				S1PR3	0.43	0.06	2.8413
				CLIP4	5.92	0.83	2.83441
				NRXN3	0.64	0.09	2.83007
				TESC	13.25	1.87	2.82488
				CDKN2AIP	39.25	5.55	2.82213
				CNBD1	1.06	0.15	2.82103
				ATXN1	2.33	0.33	2.81979
				LMCD1	2.61	0.37	2.81845
				SORL1	5.07	0.72	2.81592
				BCL2	4.63	0.66	2.81047
				ZC2HC1A	4.77	0.68	2.81038
				ICAM2	0.7	0.1	2.80735
				LRRIQ4	0.14	0.02	2.80735
				AGMO	0.28	0.04	2.80735
				IFITM10	2.94	0.42	2.80735
				SEMA6A	0.07	0.01	2.80735
				ARHGAP24	0.77	0.11	2.80735
				PDE5A	2.17	0.31	2.80735
				GYG2	0.14	0.02	2.80735
				CD8A	0.07	0.01	2.80735
				SERPINI1	3.56	0.51	2.80331
				EVL	8.78	1.27	2.78939
				XAGE2	1.85	0.27	2.77649
				MSRA	8.49	1.24	2.77542
				PNMA6A	0.82	0.12	2.77259
				TLR3	5.12	0.75	2.77118
				HIC1	1.43	0.21	2.76755
				ZNF559-ZNF177	0.95	0.14	2.7625
				TMEM170B	1.49	0.22	2.75974
				SH3KBP1	17.54	2.59	2.75962
				LOC107984043	0.27	0.04	2.75489
				FAM149A	0.27	0.04	2.75489
				GLRA2	0.81	0.12	2.75489
				GAL3ST2	0.27	0.04	2.75489
				BRSK2	1.82	0.27	2.75291
				CMTM8	0.47	0.07	2.74723
				2022-03-09	3.29	0.49	2.74723
				ELMO1	1.14	0.17	2.74543
				ACSL6	0.67	0.1	2.74416
				PCK2	27.84	4.16	2.7425
				N4BP2L1	1.47	0.22	2.74024
				GAS2	0.2	0.03	2.73697
				APBB1	0.6	0.09	2.73697
				OR2A25	0.4	0.06	2.73697
				G0S2	0.4	0.06	2.73697
				LYRM9	1.99	0.3	2.72973
				RAPSN	0.53	0.08	2.72792
				C5	2.58	0.39	2.72583
				C6orf52	0.66	0.1	2.72247
				HUNK	1.71	0.26	2.71741
				ABHD4	46.29	7.04	2.71705
				PAQR8	0.92	0.14	2.71621
				MLXIPL	1.64	0.25	2.7137
				APOC1	0.59	0.09	2.71272
				NT5M	4.17	0.64	2.7039
				LOC101929322	0.78	0.12	2.70044
				CNGA3	0.65	0.1	2.70044
				PLAC8L1	2.73	0.42	2.70044
				CARNS1	0.39	0.06	2.70044
				USP51	2.78	0.43	2.69268
				LOC105370708	2.97	0.46	2.69076
				VLDLR	8.63	1.34	2.68713
				LOC102725180	4.55	0.71	2.67998
				FIGN	4.55	0.71	2.67998
				CPZ	2.69	0.42	2.67914
				SULT1E1	0.32	0.05	2.67807
				ATL1	2.04	0.32	2.67243
				FAM155A	1.46	0.23	2.66626
				MAGED1	9.33	1.47	2.66606
				AASS	0.57	0.09	2.66297
				LOC107983962	0.19	0.03	2.66297
				CFAP52	0.19	0.03	2.66297
				FEZF1	0.19	0.03	2.66297
				TTC25	0.82	0.13	2.65711
				ZFPM2	0.63	0.1	2.65535
				TSC22D3	69.79	11.09	2.65376
				NKX2-1	1.13	0.18	2.65025
				FHDC1	4.77	0.76	2.64992
				RFPL3	0.69	0.11	2.64909
				ELAC1	3.45	0.55	2.64909
				CADM1	4.76	0.76	2.64689
				NEDD9	16.45	2.63	2.64495
				HLA-DRA	0.25	0.04	2.64386
				ZDHHC11	13.78	2.21	2.64046
				CIART	0.93	0.15	2.63227
				STRC	0.31	0.05	2.63227
				NMNAT3	0.31	0.05	2.63227
				RASGRF2	0.62	0.1	2.63227
				ATP8B2	8.33	1.35	2.62536
				ICA1	0.92	0.15	2.61667
				CCDC92	10.11	1.65	2.61525
				MED13L	10.1	1.65	2.61382
				C8G	1.59	0.26	2.61244
				CCDC136	0.61	0.1	2.60881
				FOXQ1	35.08	5.77	2.60401
				CHST10	5.47	0.9	2.60354
				AIRE	0.79	0.13	2.60334
				RSPO3	6.11	1.01	2.59682
				FJX1	7.72	1.28	2.59246
				NKD2	1.99	0.33	2.59223
				SESN2	26.04	4.32	2.59163
				LOC101060389	3.13	0.52	2.58958
				RFXAP	7.51	1.25	2.58688
				WWC3	13.69	2.28	2.58602
				LOC102724965	0.48	0.08	2.58496
				CDS1	0.24	0.04	2.58496
				SLAMF6	0.3	0.05	2.58496
				ZXDB	28.26	4.71	2.58496
				SLC9C1	0.12	0.02	2.58496
				SLCO1B7	1.08	0.18	2.58496
				MYT1	0.06	0.01	2.58496
				NLRC4	0.24	0.04	2.58496
				NECAB1	0.18	0.03	2.58496
				LYNX1	0.06	0.01	2.58496
				THBD	1.62	0.27	2.58496
				TRHR	0.12	0.02	2.58496
				EFCC1	0.06	0.01	2.58496
				COLQ	0.24	0.04	2.58496
				GAL3ST3	0.12	0.02	2.58496
				ACY3	0.78	0.13	2.58496
				HAND2	0.12	0.02	2.58496
				NEO1	3.71	0.62	2.58108
				DHRS3	13.13	2.2	2.57729
				GAB2	10.02	1.68	2.57635
				BFSP1	2.08	0.35	2.57116
				ZNF391	0.83	0.14	2.56768
				CTSF	34.57	5.84	2.56548
				F2RL2	3.55	0.6	2.56478
				PELI2	2.6	0.44	2.56294
				UPP1	113.14	19.15	2.56269
				FCMR	5.14	0.87	2.56268
				WTIP	5.13	0.87	2.55987
				LOC105375817	0.47	0.08	2.55459
				VSTM1	0.94	0.16	2.55459
				HOMER1	5.17	0.88	2.55459
				PNCK	0.82	0.14	2.5502
				NPM2	0.35	0.06	2.54432
				TAS2R14	0.99	0.17	2.54189
				SASH1	5.98	1.03	2.5375
				FOXN3	11.49	1.98	2.53681
				GRAMD2	0.29	0.05	2.53605
				PTPRD	11.01	1.9	2.53474
				SRPK3	0.52	0.09	2.53051
				LARP6	13.61	2.36	2.52781
				NLRP10	0.92	0.16	2.52356
				PSAT1	297.38	51.84	2.52017
				MEGF6	18.49	3.24	2.51268
				DFNB59	2.91	0.51	2.51245
				DNMT3L	0.74	0.13	2.50901
				HTRA1	12.85	2.26	2.50737
				VNN1	1.25	0.22	2.50635
				FABP5	55.21	9.72	2.5059
				THEGL	0.34	0.06	2.5025
				CFAP100	0.17	0.03	2.5025
				MAP2	0.51	0.09	2.5025
				GXYLT2	0.34	0.06	2.5025
				ARHGAP28	4.92	0.87	2.49957
				SDCBP2	1.91	0.34	2.48997
				SYT1	2.02	0.36	2.48829
				AKT3	9.93	1.77	2.48804
				TTLL11	3.12	0.56	2.47805
				NR3C2	0.39	0.07	2.47805
				TYMSOS	2.67	0.48	2.47573
				MPP7	4.95	0.9	2.45943
				STKLD1	0.22	0.04	2.45943
				POLN	0.99	0.18	2.45943
				OVOS	0.33	0.06	2.45943
				FOXD4L6	0.22	0.04	2.45943
				ACSS3	0.11	0.02	2.45943
				TBC1D9	11.21	2.04	2.45815
				SLC6A17	1.75	0.32	2.45121
				ARHGAP18	13.82	2.53	2.44955
				LOC391322	0.71	0.13	2.44931
				NKX2-8	1.31	0.24	2.44846
				POC1B-GALNT4	1.8	0.33	2.44746
				RNF103-CHMP3	1.36	0.25	2.44361
				CARS	131.26	24.13	2.44353
				ADAMTS13	0.87	0.16	2.44294
				CFI	0.38	0.07	2.44057
				HRK	3.47	0.64	2.43879
				GNGT1	1.03	0.19	2.43857
				SLC25A27	9.27	1.71	2.43857
				SLC1A4	26.49	4.89	2.43754
				CH17-360D5.1	14.83	2.74	2.43627
				RFPL1	2.38	0.44	2.43539
				NIPSNAP3B	1.46	0.27	2.43494
				MID1	27.18	5.03	2.43392
				MAG	0.27	0.05	2.43296
				SVEP1	7.02	1.3	2.43296
				LAMA1	34.44	6.39	2.4302
				DOK7	28.24	5.24	2.4301
				FGF12	0.7	0.13	2.42884
				FAM134B	13.19	2.45	2.42859
				MAGI3	4.95	0.92	2.42772
				FAM171B	0.86	0.16	2.42626
				STXBP6	4.24	0.79	2.42414
				LOC107986554	2.46	0.46	2.41895
				FAM174B	0.48	0.09	2.41504
				PCDHB4	0.16	0.03	2.41504
				SSPN	0.16	0.03	2.41504
				EMILIN2	0.16	0.03	2.41504
				PLEKHG1	2.93	0.55	2.4134
				MEGF9	11.16	2.1	2.40988
				OR2A4	0.85	0.16	2.40939
				CAMK2N1	9.18	1.73	2.40772
				HNF4G	4.19	0.79	2.40703
				PALD1	0.74	0.14	2.4021
				PCDHAC2	0.79	0.15	2.39689
				SLC35F3	12.94	2.46	2.39511
				LOC100509620	0.63	0.12	2.39232
				ADRB1	0.21	0.04	2.39232
				NKX3-2	0.42	0.08	2.39232
				TEX22	0.21	0.04	2.39232
				ADGRD1	14.62	2.79	2.38961
				PTPRCAP	0.68	0.13	2.38702
				SUSD5	0.47	0.09	2.38466
				HMSD	0.47	0.09	2.38466
				KIAA0825	2.14	0.41	2.38391
				ALS2CR12	0.26	0.05	2.37851
				ZNF462	1.56	0.3	2.37851
				RDM1	2.13	0.41	2.37716
				NFIX	11.9	2.3	2.37126
				LMO4	10.59	2.05	2.36901
				NUAK1	13.68	2.65	2.368
				CSF2RA	51.02	9.9	2.36556
				FYN	14.72	2.86	2.36369
				ZNF572	0.72	0.14	2.36257
				SMAD9	1.44	0.28	2.36257
				RECK	2.93	0.57	2.36187
				MFHAS1	10.73	2.09	2.36008
				COL25A1	3.54	0.69	2.35908
				GNAO1	5.58	1.09	2.35594
				RNF144A	0.46	0.09	2.35364
				BVES	0.61	0.12	2.34577
				MCTP1	14.17	2.79	2.3445
				LOC105376752	5.06	1	2.33914
				CATSPER3	1.06	0.21	2.3356
				CRHR2	1.21	0.24	2.3339
				HIST3H2A	9.66	1.92	2.33092
				C9orf91	16.59	3.3	2.32978
				CLCN4	3.76	0.75	2.32577
				CTSH	3.76	0.75	2.32577
				RAPGEF1	42.31	8.45	2.32398
				MOB3B	8.16	1.63	2.3237
				FAT3	0.05	0.01	2.32193
				SLC5A10	0.15	0.03	2.32193
				PIH1D3	0.2	0.04	2.32193
				ADAMTS17	0.1	0.02	2.32193
				EGR2	0.1	0.02	2.32193
				NLRP11	0.1	0.02	2.32193
				FABP7	0.5	0.1	2.32193
				ADGRL2	0.4	0.08	2.32193
				RASGEF1C	0.25	0.05	2.32193
				HMCN2	0.4	0.08	2.32193
				GNG7	0.1	0.02	2.32193
				GPR137C	0.35	0.07	2.32193
				RBM43	5.9	1.18	2.32193
				KCNMA1	0.05	0.01	2.32193
				KIT	0.05	0.01	2.32193
				LPA	0.25	0.05	2.32193
				PCDHGC3	0.2	0.04	2.32193
				PDE4B	0.15	0.03	2.32193
				PDGFRL	1	0.2	2.32193
				TAF7L	0.1	0.02	2.32193
				CDHR2	0.2	0.04	2.32193
				ADAMTS9	0.25	0.05	2.32193
				SCN8A	0.05	0.01	2.32193
				TLR5	0.05	0.01	2.32193
				CACNA1B	0.05	0.01	2.32193
				CRISPLD1	0.2	0.04	2.32193
				PXYLP1	1.3	0.26	2.32193
				PRDM6	0.55	0.11	2.32193
				ARHGAP25	0.45	0.09	2.32193
				LOC107983998	6.81	1.37	2.31348
				ISL1	1.62	0.33	2.29546
				SAMD9L	7.6	1.55	2.29373
				EPHX2	5.54	1.13	2.29356
				DDAH1	50.69	10.34	2.29346
				THRB	7.45	1.52	2.29317
				KLHDC1	0.49	0.1	2.29278
				KCTD15	28.5	5.82	2.29187
				CHN1	4.35	0.89	2.28914
				LOC102724770	7.76	1.59	2.28703
				L3MBTL4	2.92	0.6	2.28293
				SHC3	1.31	0.27	2.27854
				MEF2B	0.53	0.11	2.26849
				TBX2	0.53	0.11	2.26849
				COL18A1	10.35	2.15	2.26722
				NPY4R	31.16	6.48	2.26563
				SLITRK4	0.48	0.1	2.26303
				SIDT1	0.24	0.05	2.26303
				LRIG1	12.38	2.58	2.26257
				PEAK1	5.61	1.17	2.26149
				SCUBE1	1.87	0.39	2.26149
				UBE2L6	25.67	5.36	2.25978
				KIAA1211L	6.75	1.41	2.25919
				IKZF2	0.62	0.13	2.25376
				CELF2	0.81	0.17	2.25239
				SUGCT	0.81	0.17	2.25239
				FAM69A	6.52	1.37	2.2507
				PRDM5	6.37	1.34	2.24906
				C17orf51	15.02	3.16	2.24889
				LOC107986804	0.38	0.08	2.24793
				SDPR	2.28	0.48	2.24793
				BBC3	9.91	2.09	2.24538
				MVB12B	1.99	0.42	2.24431
				C11orf74	7.33	1.55	2.24154
				C19orf57	7.13	1.51	2.23935
				HOXA3	0.99	0.21	2.23704
				LOC388780	0.33	0.07	2.23704
				DNAH11	0.33	0.07	2.23704
				ZBTB10	0.89	0.19	2.22781
				KAT14	5.29	1.13	2.22694
				LCN15	3.93	0.84	2.22607
				C17orf97	4.86	1.04	2.22437
				HIVEP2	5.07	1.09	2.21766
				NAT14	11.3	2.44	2.21137
				SPIN3	17.26	3.73	2.21018
				DCLK2	11.97	2.59	2.2084
				CAPN3	0.83	0.18	2.20511
				TMEM129	16.46	3.57	2.20497
				MBP	16.31	3.54	2.20394
				TTC34	0.23	0.05	2.20163
				GLIPR1L1	0.23	0.05	2.20163
				SMPDL3B	1.01	0.22	2.19878
				ITGB3	0.55	0.12	2.1964
				USP6	1.87	0.41	2.18934
				ARHGAP5	17.73	3.89	2.18835
				ADHFE1	0.41	0.09	2.18763
				KRT86	2.64	0.58	2.18641
				LPAR4	0.5	0.11	2.18442
				KLHL24	6.22	1.37	2.18274
				PROC	0.59	0.13	2.1822
				CCNJL	4.12	0.91	2.17871
				TVP23A	10.27	2.27	2.17767
				RFTN1	21.11	4.67	2.17643
				C10orf131	0.45	0.1	2.16993
				LOC101929141	0.72	0.16	2.16993
				CDX2	0.09	0.02	2.16993
				KCTD19	0.09	0.02	2.16993
				MAGEB6	0.54	0.12	2.16993
				OR2A1	1.8	0.4	2.16993
				LANCL3	0.09	0.02	2.16993
				IMPG2	0.09	0.02	2.16993
				DNASE2B	0.09	0.02	2.16993
				NR1H4	0.09	0.02	2.16993
				ACSL1	12.05	2.68	2.16873
				TMEM238	1.12	0.25	2.1635
				ADRB2	4.74	1.06	2.16082
				RPRM	2.86	0.64	2.15987
				CCDC191	2.1	0.47	2.15966
				IL1B	3.88	0.87	2.15697
				ZNF594	7.58	1.7	2.15666
				ZBED6CL	9.18	2.06	2.15585
				C1GALT1C1L	1.96	0.44	2.15528
				FAM71F2	3.83	0.86	2.15494
				CNTNAP3	3.42	0.77	2.15107
				LOC728392	1.33	0.3	2.14839
				TEX36	0.31	0.07	2.14684
				TRIB3	113.32	25.62	2.14506
				AGTPBP1	18.41	4.17	2.14237
				WHRN	41.7	9.45	2.14166
				FBLN7	7.85	1.78	2.14082
				ARAP2	3.57	0.81	2.13993
				PRAP1	0.44	0.1	2.1375
				FBXO16	1.1	0.25	2.1375
				AXIN2	0.44	0.1	2.1375
				SMARCA1	7.17	1.63	2.1371
				SGK223	6.51	1.48	2.13706
				TRMT10B	14.23	3.24	2.13487
				C9orf43	0.7	0.16	2.12928
				FAM169A	2.23	0.51	2.12847
				PPAN-P2RY11	8.22	1.88	2.12841
				INSIG1	40.65	9.32	2.12485
				IL3RA	1.65	0.38	2.11839
				GPR18	0.13	0.03	2.11548
				HCLS1	0.13	0.03	2.11548
				KLHL10	0.13	0.03	2.11548
				LTA	0.13	0.03	2.11548
				ADAM11	0.39	0.09	2.11548
				CASC1	0.13	0.03	2.11548
				HVCN1	0.13	0.03	2.11548
				ZNF177	4.06	0.94	2.11075
				LRRC6	0.69	0.16	2.10852
				ZCWPW2	0.43	0.1	2.10434
				SLC44A5	0.43	0.1	2.10434
				ZNF425	1.59	0.37	2.10343
				STK11	1.59	0.37	2.10343
				KLHL35	31.02	7.23	2.10113
				GEM	1.54	0.36	2.09686
				B4GALNT1	4.66	1.09	2.096
				ARHGAP29	32.91	7.7	2.0956
				XK	17.22	4.03	2.09523
				DVL2	37.3	8.76	2.09017
				SMPDL3A	2.89	0.68	2.08746
				ZNF599	0.51	0.12	2.08746
				IL16	0.17	0.04	2.08746
				RNF148	0.17	0.04	2.08746
				LHX5	0.34	0.08	2.08746
				LARGE	0.85	0.2	2.08746
				CD74	0.17	0.04	2.08746
				KLF2	3.78	0.89	2.08651
				LHFP	12.39	2.92	2.08514
				GPT2	21.33	5.03	2.08425
				PRKCH	1.1	0.26	2.08092
				KLHDC7A	0.76	0.18	2.078
				C2orf27A	3.08	0.73	2.07696
				KCNMB3	4.05	0.96	2.07682
				THAP10	2.7	0.64	2.07682
				C1orf54	1.18	0.28	2.07529
				CMTM7	1.39	0.33	2.07455
				CEP112	2.78	0.66	2.07455
				IZUMO4	1.01	0.24	2.07325
				ZNF580	32.39	7.7	2.07262
				ADAM12	4.58	1.09	2.07102
				TTC19	24.03	5.72	2.07075
				OR51I2	0.21	0.05	2.07039
				LAMA2	0.21	0.05	2.07039
				KBTBD11	1.05	0.25	2.07039
				RBMS3	4.03	0.96	2.06967
				HIST1H2AD	1.93	0.46	2.0689
				LURAP1L	11.44	2.73	2.06711
				RARRES2	2.22	0.53	2.0665
				RORA	0.67	0.16	2.06609
				LDHC	0.92	0.22	2.06413
				PPP1R3E	6.43	1.54	2.06189
				MAP3K7CL	3.17	0.76	2.06041
				FAM69B	2	0.48	2.05889
				TNN	0.25	0.06	2.05889
				SHOX2	0.75	0.18	2.05889
				LRRC1	6.86	1.65	2.05574
				C14orf159	6.15	1.48	2.05499
				FZD8	2.78	0.67	2.05285
				GJA3	0.29	0.07	2.05063
				HIST1H1A	0.29	0.07	2.05063
				NLRP9	0.29	0.07	2.05063
				CLEC3B	0.29	0.07	2.05063
				CAMK2D	22.2	5.36	2.05025
				FAM24B	21.51	5.22	2.04289
				PDCD1LG2	2.39	0.58	2.04289
				CREBRF	10.69	2.6	2.03968
				ZNF540	0.37	0.09	2.03953
				EID3	9.97	2.43	2.03664
				CYBB	2.01	0.49	2.03634
				LOC107985770	1.23	0.3	2.03562
				PPP1R14C	0.82	0.2	2.03562
				HIST1H2AL	0.41	0.1	2.03562
				PPP1R15A	65.92	16.08	2.03545
				JMY	14.22	3.47	2.03491
				OTUD7A	1.8	0.44	2.03242
				ZNF385C	1.35	0.33	2.03242
				ACAD11	11.93	2.92	2.03055
				FAM13B	36	8.82	2.02915
				CBY3	1.51	0.37	2.02895
				LOC107985914	2.04	0.5	2.02857
				CHAC1	13.13	3.22	2.02773
				LOC107987004	1.22	0.3	2.02385
				ATP8B1	4.31	1.06	2.02362
				CARF	1.26	0.31	2.02308
				SPATC1	0.65	0.16	2.02237
				SLC9A7	2.84	0.7	2.02046
				GTF2IRD2B	4.42	1.09	2.01972
				ZNF284	3	0.74	2.01937
				SLC47A1	5.83	1.44	2.01743
				NIPAL2	2.63	0.65	2.01655
				ATP11C	9.93	2.46	2.01314
				SALL4	4.26	1.06	2.00679
				LOC100996574	0.2	0.05	2
				CALCRL	0.04	0.01	2
				LOC107987332	0.2	0.05	2
				CPLX2	0.04	0.01	2
				GALNT13	0.04	0.01	2
				FAM186A	0.04	0.01	2
				ANKAR	0.8	0.2	2
				PPM1L	0.08	0.02	2
				ELN	0.12	0.03	2
				LVRN	0.24	0.06	2
				ETV1	15.24	3.81	2
				YPEL4	0.16	0.04	2
				GALC	0.04	0.01	2
				CAGE1	0.16	0.04	2
				GRPR	0.08	0.02	2
				MYLK4	0.44	0.11	2
				RGAG4	0.04	0.01	2
				PLCXD3	0.04	0.01	2
				SHROOM2	0.08	0.02	2
				TBC1D10C	0.32	0.08	2
				FSIP2	0.16	0.04	2
				HOOK1	0.24	0.06	2
				PKIA	0.32	0.08	2
				PCDHB12	0.28	0.07	2
				C8orf4	37.4	9.35	2
				PTGER3	0.04	0.01	2
				PCDH10	0.04	0.01	2
				KIAA1462	0.04	0.01	2
				CELF6	0.08	0.02	2
				MBOAT4	0.92	0.23	2
				SCN4A	0.4	0.1	2
				AKAIN1	0.04	0.01	2
				GREM2	0.04	0.01	2
				WIPF3	0.52	0.13	2
				NR2E1	0.04	0.01	2
				TUB	0.04	0.01	2
				BEND5	0.04	0.01	2
				ANKRD55	0.12	0.03	2
				ACSBG2	0.2	0.05	2
				C3orf20	0.72	0.18	2
				NCR3LG1	25.57	6.4	1.99831
				NFE2L2	126.71	31.74	1.99716
				TNFAIP8L3	1.95	0.49	1.99262
				TBC1D2	76.67	19.28	1.99156
				SNX30	3.63	0.92	1.98026
				ALPK3	0.71	0.18	1.97982
				NRIP3	4.22	1.07	1.97963
				C1orf229	0.67	0.17	1.97863
				SPIN4	8.59	2.18	1.97833
				GPC5	4.96	1.26	1.97692
				FOXL2NB	6.14	1.56	1.97669
				LOC105375907	0.55	0.14	1.974
				MYBL1	12.33	3.14	1.97334
				TNFSF9	14.78	3.77	1.97101
				LOC105372836	0.98	0.25	1.97085
				CHN2	0.43	0.11	1.96683
				DSC3	0.39	0.1	1.96347
				TRAPPC6A	6.15	1.58	1.96066
				AICDA	0.35	0.09	1.95936
				TPM1	170.7	43.91	1.95884
				PLSCR4	3.73	0.96	1.95807
				IL37	0.66	0.17	1.95693
				SDR16C5	1.86	0.48	1.9542
				DAPK2	2.79	0.72	1.9542
				CLEC18A	0.62	0.16	1.9542
				ANTXR1	191.66	49.48	1.95363
				NBPF1	25.55	6.6	1.95279
				ZNF618	3.25	0.84	1.95198
				HIST4H4	0.58	0.15	1.95109
				SLC6A9	47.98	12.41	1.95093
				PCDHB8	2.59	0.67	1.95072
				LEF1	4.29	1.11	1.95042
				EGF	0.27	0.07	1.94753
				SNX16	2.31	0.6	1.94486
				PCDHB14	2.77	0.72	1.94382
				DRAM1	30.78	8.01	1.94212
				PRR23C	0.46	0.12	1.9386
				CLEC18B	0.23	0.06	1.9386
				CRYL1	2.45	0.64	1.93664
				CCDC150	3.33	0.87	1.93643
				FBXO4	39.26	10.26	1.93603
				TPRA1	139.2	36.39	1.93555
				LECT2	0.42	0.11	1.93289
				RHOBTB3	25.79	6.76	1.93172
				ZMAT1	0.61	0.16	1.93074
				ALPK2	6.39	1.68	1.92735
				CYP2R1	0.19	0.05	1.926
				WBP2NL	0.19	0.05	1.926
				HACD4	2.47	0.65	1.926
				SPDYE6	0.19	0.05	1.926
				TP53	46.52	12.27	1.92272
				RAB26	8.34	2.2	1.92254
				HIPK2	7	1.85	1.91983
				NBEA	1.89	0.5	1.91839
				LTC4S	0.34	0.09	1.91754
				ST3GAL6	0.49	0.13	1.91427
				LYPD1	0.49	0.13	1.91427
				C14orf28	1.43	0.38	1.91194
				NXNL2	15.69	4.17	1.91173
				TNFSF13B	0.15	0.04	1.90689
				GRIN2C	0.15	0.04	1.90689
				TNC	0.15	0.04	1.90689
				RGS9BP	0.15	0.04	1.90689
				NEFM	0.15	0.04	1.90689
				FAM57B	0.3	0.08	1.90689
				ZNF439	0.15	0.04	1.90689
				BOC	0.45	0.12	1.90689
				TES	66.82	17.82	1.90678
				LCP1	92.24	24.65	1.9038
				ZNF658	4.64	1.24	1.90378
				FAM124A	1.01	0.27	1.90332
				EOMES	0.86	0.23	1.9027
				PRIMPOL	11.91	3.19	1.90055
				CKMT2	0.41	0.11	1.89812
				SQSTM1	749.18	201.03	1.8979
				CYBRD1	16.43	4.41	1.89748
				LOC105372319	0.52	0.14	1.89308
				LOC107987345	0.26	0.07	1.89308
				LMO2	0.52	0.14	1.89308
				PCDHGB3	0.26	0.07	1.89308
				CCDC50	10.99	2.96	1.89252
				NQO1	143.38	38.63	1.89205
				WIPF1	19.48	5.25	1.8916
				PALMD	11.23	3.03	1.88997
				LOC102724994	0.37	0.1	1.88753
				WFDC11	0.37	0.1	1.88753
				CFHR1	0.37	0.1	1.88753
				SSC5D	0.48	0.13	1.88452
				SMCO2	0.59	0.16	1.88264
				LOC105376906	1.88	0.51	1.88216
				SEMA6C	0.7	0.19	1.88136
				LOC107987260	0.22	0.06	1.87447
				MDH1B	0.11	0.03	1.87447
				PXDNL	0.11	0.03	1.87447
				SAMD13	0.33	0.09	1.87447
				PLB1	0.44	0.12	1.87447
				RASSF6	1.21	0.33	1.87447
				RIMS1	0.11	0.03	1.87447
				SPAG8	0.22	0.06	1.87447
				GFRA3	0.11	0.03	1.87447
				LOC389602	0.11	0.03	1.87447
				GNG2	0.11	0.03	1.87447
				SLC30A10	0.11	0.03	1.87447
				GPR173	2.89	0.79	1.87114
				FBXO25	25.35	6.95	1.8669
				GRK4	0.62	0.17	1.86673
				DIRC2	24.53	6.74	1.86373
				SLC25A51	16.44	4.52	1.86282
				PCDH7	6.51	1.79	1.8627
				C9orf40	15.07	4.15	1.8605
				NATD1	3.23	0.89	1.85966
				SGCB	10.56	2.91	1.85952
				COL12A1	33.74	9.3	1.85916
				DAPK1	12.84	3.54	1.85882
				CLDN16	0.29	0.08	1.85798
				FKBP1B	0.29	0.08	1.85798
				CFAP97	27.96	7.73	1.85482
				ETV7	1.12	0.31	1.85316
				MCF2L	1.48	0.41	1.8519
				UHRF1BP1	24	6.65	1.85161
				PRELID3A	5.77	1.6	1.8505
				KLHDC9	4.94	1.37	1.85034
				BEND6	3.28	0.91	1.84976
				ZNF358	28.47	7.9	1.84952
				H1F0	200.98	55.8	1.84871
				NHLRC4	0.18	0.05	1.848
				C17orf100	2.34	0.65	1.848
				PRSS56	0.18	0.05	1.848
				MCF2L2	2.23	0.62	1.8467
				SLC44A2	44.73	12.44	1.84626
				KCNK15	9.73	2.71	1.84415
				NEK10	1.83	0.51	1.84327
				PABPC4L	4.8	1.34	1.8408
				ZNF497	1.11	0.31	1.84022
				CREB5	0.68	0.19	1.83954
				LOC107987394	1.18	0.33	1.83825
				TTLL3	1.57	0.44	1.83519
				KATNAL2	3.96	1.11	1.83494
				INPP1	18.72	5.25	1.83419
				ASAH1	70.12	19.67	1.83383
				ZIC5	7.51	2.11	1.83157
				PPP1R12C	20.75	5.83	1.83154
				MASP1	0.32	0.09	1.83007
				CENPU	21.36	6.01	1.82947
				ZNF280B	2.84	0.8	1.82782
				SPATA1	0.39	0.11	1.82597
				PJA1	3.51	0.99	1.82597
				CALCOCO1	38.9	10.98	1.82489
				INPPL1	227.44	64.33	1.82192
				IFI35	37.57	10.67	1.81602
				CD33	1.58	0.45	1.81193
				PLA2G4C	3.51	1	1.81147
				APBB2	9.12	2.6	1.81052
				LOC100652833	0.07	0.02	1.80735
				HERC2P11	2.38	0.68	1.80735
				LOC102724265	0.07	0.02	1.80735
				COL8A1	0.07	0.02	1.80735
				UGT3A1	0.07	0.02	1.80735
				NCAN	0.07	0.02	1.80735
				EFHB	0.14	0.04	1.80735
				PRR22	1.82	0.52	1.80735
				ZCCHC12	0.07	0.02	1.80735
				ELF5	0.07	0.02	1.80735
				CFAP221	0.07	0.02	1.80735
				HYLS1	2.1	0.6	1.80735
				CDHR3	0.35	0.1	1.80735
				RGPD4	0.14	0.04	1.80735
				CHSY3	0.07	0.02	1.80735
				GLDN	0.07	0.02	1.80735
				SAMD7	0.07	0.02	1.80735
				NPAS1	1.4	0.4	1.80735
				NTRK3	0.07	0.02	1.80735
				PDE6H	0.42	0.12	1.80735
				SELL	0.07	0.02	1.80735
				SH3GL3	0.14	0.04	1.80735
				FBXW4	15.33	4.38	1.80735
				ST8SIA1	0.07	0.02	1.80735
				TACR2	0.07	0.02	1.80735
				ZNF141	0.14	0.04	1.80735
				MADCAM1	0.14	0.04	1.80735
				BARX2	0.14	0.04	1.80735
				MATN4	0.21	0.06	1.80735
				CD40	0.14	0.04	1.80735
				DSE	12.13	3.47	1.80557
				CLEC2D	3.42	0.98	1.80314
				ZBED3	11.82	3.39	1.80187
				STOX1	1.29	0.37	1.80177
				RAVER2	9.67	2.78	1.79843
				MBNL3	17.56	5.05	1.79794
				SNX7	34.61	9.97	1.79552
				SP5	0.59	0.17	1.79518
				C1QTNF9B-AS1	2.91	0.84	1.79256
				MRC2	5.88	1.7	1.79028
				DDO	0.38	0.11	1.7885
				CAMK2N2	1.14	0.33	1.7885
				FRMD3	2.21	0.64	1.7879
				MEGF8	4.45	1.29	1.78643
				OSGIN2	9.79	2.84	1.78542
				STX3	22.3	6.47	1.78521
				ULK2	5.34	1.55	1.78457
				CTHRC1	0.31	0.09	1.78427
				2022-03-10	0.31	0.09	1.78427
				SLC13A4	0.62	0.18	1.78427
				PEX5L	0.31	0.09	1.78427
				TIGD7	3.72	1.08	1.78427
				ABRACL	17.84	5.18	1.78409
				GAPDHS	4.3	1.25	1.78241
				ARL9	0.24	0.07	1.77761
				TXK	0.72	0.21	1.77761
				ZNF232	16.55	4.84	1.77375
				PKP2	9.49	2.78	1.77132
				MORC4	22.85	6.7	1.76996
				CTSD	314.49	92.29	1.76877
				C20orf194	1.09	0.32	1.76818
				VAMP2	29.23	8.59	1.76672
				AMDHD2	12.45	3.66	1.76623
				TGFBR1	49.68	14.61	1.76571
				CYP27A1	0.17	0.05	1.76553
				FABP2	0.17	0.05	1.76553
				PCDHAC1	0.17	0.05	1.76553
				ARL15	3.19	0.94	1.76282
				HEXDC	3.63	1.07	1.76236
				SULT1C2	0.61	0.18	1.76081
				TUSC3	42.34	12.51	1.75894
				ZBTB38	43.84	12.97	1.75707
				KCNE2	0.98	0.29	1.75673
				AMIGO1	2.23	0.66	1.75651
				PYCARD	1.89	0.56	1.75489
				LBH	5.94	1.76	1.75489
				RPH3AL	2.8	0.83	1.75424
				LOC100996720	8.87	2.63	1.75387
				CCDC171	2.86	0.85	1.75048
				PFKFB2	33.41	9.93	1.75041
				FAM179A	1.31	0.39	1.74802
				CEL	0.94	0.28	1.74723
				ANKRD36C	2.45	0.73	1.74681
				SLC25A29	9.76	2.91	1.74586
				PHTF2	15.19	4.53	1.74554
				SMIM19	8.44	2.52	1.74382
				COL9A2	0.87	0.26	1.7425
				LOC105373944	0.1	0.03	1.73697
				LOC107985734	0.4	0.12	1.73697
				LIPJ	0.3	0.09	1.73697
				DCT	0.2	0.06	1.73697
				IFFO1	0.1	0.03	1.73697
				MROH7	0.1	0.03	1.73697
				KIR2DL1	0.1	0.03	1.73697
				KAT2B	8.2	2.46	1.73697
				CTH	54.43	16.34	1.73599
				SPIN1	116.08	34.86	1.73547
				FBXO43	4.26	1.28	1.73471
				OGFRL1	16.27	4.89	1.73431
				PAPLN	2.79	0.84	1.7318
				ZFP69B	12.11	3.65	1.73023
				TUBE1	15.69	4.74	1.72689
				TUBB2B	0.43	0.13	1.72583
				SCARA3	15.81	4.78	1.72575
				SYNE1	5.81	1.76	1.72296
				SLFN12	3.43	1.04	1.72163
				KLHL3	0.56	0.17	1.71989
				CNTLN	11.62	3.53	1.71887
				TMPRSS5	0.79	0.24	1.71882
				ENPP6	0.23	0.07	1.71621
				GOLGA8H	0.23	0.07	1.71621
				ERMAP	5.12	1.56	1.7146
				IFITM1	69.06	21.07	1.71266
				DHRS4L1	0.49	0.15	1.70782
				DNM3	2.97	0.91	1.70652
				LOC100130357	0.62	0.19	1.70627
				WDR83	11.67	3.58	1.70477
				MPZL2	5.34	1.64	1.70314
				HOXB9	18.95	5.82	1.70311
				ZFAND1	30.49	9.37	1.70222
				UGT8	7.71	2.37	1.70184
				LOC100996713	0.26	0.08	1.70044
				CDH17	0.13	0.04	1.70044
				LOC105376432	0.65	0.2	1.70044
				KANSL1L	3.12	0.96	1.70044
				ZNF549	0.13	0.04	1.70044
				PAIP2B	0.26	0.08	1.70044
				C10orf62	0.13	0.04	1.70044
				MUC5AC	0.26	0.08	1.70044
				LOC644249	0.65	0.2	1.70044
				TSGA10	0.39	0.12	1.70044
				MCHR2	0.13	0.04	1.70044
				TBCK	5.78	1.78	1.69919
				CCDC122	2.63	0.81	1.69907
				U2AF1L4	11.28	3.48	1.69661
				SNTB1	5.85	1.81	1.69245
				LDLR	61.5	19.04	1.69155
				ZC3H6	3.26	1.01	1.69052
				H1FX	130.9	40.56	1.69034
				NEURL1B	6.84	2.12	1.68993
				NMRK1	9.48	2.94	1.68907
				NHLRC2	13.51	4.19	1.68901
				PLCB4	11.09	3.44	1.68878
				YIPF2	45.58	14.14	1.68862
				TMEM221	0.29	0.09	1.68806
				AP3B2	0.29	0.09	1.68806
				RUSC1-AS1	0.74	0.23	1.68589
				ADORA2A	0.45	0.14	1.6845
				GAS7	0.9	0.28	1.6845
				VWDE	2.15	0.67	1.6821
				ALDH2	45.11	14.06	1.68185
				HSPBAP1	11.45	3.57	1.68135
				TMEM116	11.61	3.62	1.68131
				GLI2	8.27	2.58	1.68052
				MURC	1.25	0.39	1.68038
				LPIN1	9.26	2.89	1.67994
				CDK20	3.33	1.04	1.67894
				CLYBL	3.2	1	1.67807
				TECTA	0.16	0.05	1.67807
				ZFP2	0.16	0.05	1.67807
				NAT8	0.16	0.05	1.67807
				TP53INP1	0.96	0.3	1.67807
				FNIP2	5.79	1.81	1.67757
				ARHGEF33	4.54	1.42	1.6768
				FUT4	1.47	0.46	1.67611
				ANKRD2	0.51	0.16	1.67243
				P2RY6	6.88	2.16	1.67138
				CITED4	52.44	16.47	1.67083
				POPDC3	5.85	1.84	1.66873
				CETN3	10.61	3.34	1.6675
				ARHGEF28	16.8	5.29	1.66712
				CEP72	34.41	10.85	1.66513
				PPM1H	11.31	3.57	1.6636
				TEDDM1	0.19	0.06	1.66297
				TRIM72	0.19	0.06	1.66297
				ZNF667	0.38	0.12	1.66297
				ACCS	3.23	1.02	1.66297
				ZNF518A	3.45	1.09	1.66227
				FIGNL1	27.22	8.6	1.66226
				RMI2	14.42	4.56	1.66097
				EPB41L4A	7.27	2.3	1.66032
				DCAF10	33.27	10.55	1.65698
				LRRK1	6.42	2.04	1.654
				PBX3	6.86	2.18	1.65388
				TCF24	0.22	0.07	1.65208
				LOC105378862	0.44	0.14	1.65208
				LOC107986762	0.22	0.07	1.65208
				GOLGA8K	0.22	0.07	1.65208
				FOXF2	52.26	16.64	1.65105
				NEK1	10.45	3.33	1.64991
				PPFIA3	6.65	2.12	1.64929
				MAL2	10.87	3.47	1.64734
				TBC1D3E	12.68	4.05	1.64656
				ZNF571	2.44	0.78	1.64534
				AP1M2	38.49	12.31	1.64465
				ANKRD29	1.75	0.56	1.64386
				FHL1	7.75	2.48	1.64386
				SPANXD	0.25	0.08	1.64386
				RHOBTB2	16.4	5.25	1.64331
				TSEN15	88.25	28.28	1.64181
				C12orf76	6.55	2.1	1.64111
				GLUL	12.85	4.12	1.64105
				PRKAA2	10.82	3.47	1.64069
				MBLAC1	1.06	0.34	1.64046
				FAM196B	1.62	0.52	1.63941
				SETDB2	3.27	1.05	1.6389
				TBC1D3G	1.65	0.53	1.6384
				C4orf46	21.75	6.99	1.63765
				PRSS48	0.28	0.09	1.63743
				SMPD5	0.28	0.09	1.63743
				TMEM64	3.67	1.18	1.63699
				ITPR1	31.37	10.09	1.63646
				LRRC2	1.43	0.46	1.63631
				KCTD7	11.53	3.71	1.6359
				SCOC	42.29	13.61	1.63565
				ADRA2C	1.77	0.57	1.63472
				ZNF98	0.31	0.1	1.63227
				PRKG1	0.31	0.1	1.63227
				CCER2	0.31	0.1	1.63227
				CHRFAM7A	0.62	0.2	1.63227
				SH2D6	1.27	0.41	1.63113
				LSS	22.26	7.19	1.63039
				EPHA6	0.65	0.21	1.63005
				RAB3IL1	20.17	6.52	1.62927
				INSR	16.97	5.49	1.62811
				OSBPL6	0.34	0.11	1.62803
				C19orf48	80.48	26.04	1.6279
				EXPH5	0.71	0.23	1.62619
				SCHIP1	5.7	1.85	1.62344
				SGTB	9.64	3.13	1.62287
				SH3D19	43.19	14.04	1.62115
				MLANA	1.23	0.4	1.62059
				INPP5K	16.09	5.24	1.61853
				DRP2	0.46	0.15	1.61667
				LOC105374811	0.49	0.16	1.61471
				C6orf203	8.72	2.85	1.61337
				CCDC189	4.74	1.55	1.61262
				GPRIN2	5.41	1.77	1.61188
				COL15A1	3.88	1.27	1.61123
				TOLLIP	8.55	2.8	1.6105
				CYR61	241.1	78.96	1.61044
				LOC102725121	2.99	0.98	1.60929
				ZHX2	5.55	1.82	1.60855
				SLC6A16	1.15	0.38	1.59756
				GARS	322.19	106.57	1.59611
				STAC	9.1	3.01	1.5961
				MEF2A	33.25	11.02	1.59323
				SEC31B	2.11	0.7	1.59182
				PTPDC1	7.65	2.54	1.59063
				C1orf233	11.41	3.79	1.59003
				SRGAP2C	26.55	8.84	1.58659
				IRF9	17.84	5.94	1.58658
				LOC101927322	0.45	0.15	1.58496
				LOC101929469	0.15	0.05	1.58496
				LOC107985692	0.03	0.01	1.58496
				UGT2A1	0.06	0.02	1.58496
				SEZ6	0.03	0.01	1.58496
				DPCR1	0.15	0.05	1.58496
				CR1	0.09	0.03	1.58496
				CNIH3	0.09	0.03	1.58496
				C3orf30	0.09	0.03	1.58496
				ABCA13	0.66	0.22	1.58496
				C6orf118	0.03	0.01	1.58496
				COCH	0.06	0.02	1.58496
				ARX	0.06	0.02	1.58496
				CYS1	0.12	0.04	1.58496
				BEND7	0.18	0.06	1.58496
				GPC4	0.03	0.01	1.58496
				FGF1	0.15	0.05	1.58496
				NFASC	0.06	0.02	1.58496
				ZFR2	0.15	0.05	1.58496
				PLCB1	0.03	0.01	1.58496
				C4orf22	0.09	0.03	1.58496
				GABRA5	0.3	0.1	1.58496
				TTLL1	0.87	0.29	1.58496
				TAS2R30	0.09	0.03	1.58496
				DNAI1	0.06	0.02	1.58496
				GRM1	0.03	0.01	1.58496
				GRM3	0.03	0.01	1.58496
				FAM221A	0.12	0.04	1.58496
				C11orf53	0.3	0.1	1.58496
				IL3	0.18	0.06	1.58496
				SLC26A5	0.3	0.1	1.58496
				KIF5A	0.03	0.01	1.58496
				C2orf80	0.15	0.05	1.58496
				C1orf186	0.39	0.13	1.58496
				GALNTL6	0.15	0.05	1.58496
				GPR85	0.03	0.01	1.58496
				SEMA5B	0.06	0.02	1.58496
				ASAP3	3.84	1.28	1.58496
				KCNQ5	0.03	0.01	1.58496
				SLC2A9	0.18	0.06	1.58496
				SCN1A	0.06	0.02	1.58496
				PRDM16	0.03	0.01	1.58496
				RASSF10	0.3	0.1	1.58496
				SOX5	0.03	0.01	1.58496
				ZNF878	0.06	0.02	1.58496
				USH2A	0.03	0.01	1.58496
				COLEC11	0.12	0.04	1.58496
				TREML2	0.09	0.03	1.58496
				BTNL8	0.03	0.01	1.58496
				FHOD3	0.03	0.01	1.58496
				PDGFD	0.6	0.2	1.58496
				GPR68	0.06	0.02	1.58496
				SPARCL1	0.06	0.02	1.58496
				MGARP	0.12	0.04	1.58496
				ZNF382	0.06	0.02	1.58496
				TBL1Y	0.03	0.01	1.58496
				CARMIL3	0.03	0.01	1.58496
				ADAMTSL1	0.03	0.01	1.58496
				MOAP1	9.2	3.07	1.5834
				FCGRT	12.82	4.28	1.58271
				CYB5D2	12.12	4.05	1.5814
				LOC100996721	5.26	1.76	1.57949
				CTF1	2.09	0.7	1.57808
				ZNF670	2.03	0.68	1.57787
				ABHD12B	2.86	0.96	1.57491
				INPP4B	1.4	0.47	1.57469
				AVIL	1.37	0.46	1.57447
				LACTB2	13.63	4.58	1.57337
				LRRC75A	1.16	0.39	1.57258
				TLE4	20.15	6.78	1.57142
				GALNT12	1.87	0.63	1.56961
				CCDC180	0.89	0.3	1.56884
				PARP6	28.09	9.47	1.56862
				FBXO10	4.24	1.43	1.56805
				ZGLP1	1.57	0.53	1.5667
				WWC2	19.66	6.64	1.56601
				NOXRED1	0.74	0.25	1.5656
				GOLGA6L10	1.48	0.5	1.5656
				CEBPG	24.44	8.26	1.56503
				POLI	3.52	1.19	1.56461
				DNAJC6	9.85	3.33	1.5646
				ME3	28.51	9.64	1.56436
				TCTA	20.82	7.06	1.56023
				DOCK2	1.15	0.39	1.56009
				CHP2	1.71	0.58	1.55987
				SCIN	2.24	0.76	1.55943
				SNX25	24.66	8.37	1.55887
				LOC107985115	1.06	0.36	1.558
				NAPB	3.65	1.24	1.55756
				FRMD4A	1.03	0.35	1.55722
				CASD1	9.65	3.28	1.55683
				ZSCAN16	8.12	2.76	1.55681
				METRNL	60.23	20.48	1.55627
				CHDH	5.79	1.97	1.55537
				PCDHB9	1.41	0.48	1.55459
				CCSER2	13.94	4.75	1.55323
				IDUA	5.37	1.83	1.55308
				LOC107986175	2.08	0.71	1.55069
				CAPS2	0.38	0.13	1.54749
				LRRCC1	3.68	1.26	1.54628
				ABHD18	9.15	3.14	1.54301
				ZNF575	0.99	0.34	1.54189
				ZNF860	7.22	2.48	1.54166
				STRADB	12.46	4.28	1.54162
				ZNF780B	5.82	2	1.54102
				ZNF22	13.76	4.73	1.54057
				ZNF501	2.47	0.85	1.53898
				GATS	7	2.41	1.53832
				2022-03-04	0.9	0.31	1.53766
				LRRIQ3	0.58	0.2	1.53605
				CSH2	0.58	0.2	1.53605
				RCBTB1	8.9	3.07	1.53557
				GABRA3	10.81	3.73	1.53512
				HMX3	3.39	1.17	1.53478
				ACKR3	18.89	6.52	1.53468
				LRP12	3.91	1.35	1.53421
				PRKCE	3.04	1.05	1.53368
				DNAH1	0.81	0.28	1.5325
				TNFRSF11A	0.81	0.28	1.5325
				C9orf72	6.39	2.21	1.53177
				LOC102724642	1.82	0.63	1.53051
				ALOX15	0.26	0.09	1.53051
				NR6A1	1.3	0.45	1.53051
				MAMDC4	5.69	1.97	1.53023
				GCLC	38.51	13.34	1.52947
				ZNF311	5.86	2.03	1.52942
				ZNF181	7.18	2.49	1.52784
				C19orf68	6.17	2.14	1.52766
				PNKP	16.13	5.6	1.52625
				ZNF627	5.53	1.92	1.52617
				GLS2	1.67	0.58	1.52572
				ARHGDIB	6.42	2.23	1.52553
				ARNTL	20.44	7.1	1.5255
				PXDC1	42.74	14.85	1.52512
				JDP2	28.55	9.92	1.52508
				CFHR4	0.46	0.16	1.52356
				RFESD	0.69	0.24	1.52356
				HEATR4	0.23	0.08	1.52356
				ASCL5	0.23	0.08	1.52356
				FAM126A	10.12	3.52	1.52356
				RASGRP3	2.04	0.71	1.52268
				MAP3K14	19.71	6.86	1.52265
				C9orf85	25.25	8.79	1.52235
				UFSP2	17.52	6.1	1.52212
				RIBC2	8.61	3	1.52105
				AP1AR	24.69	8.61	1.51984
				WDR31	2.58	0.9	1.51937
				SCX	4.15	1.45	1.51706
				MAST4	1.23	0.43	1.51625
				LOC646588	1.23	0.43	1.51625
				STC2	82.15	28.73	1.5157
				ZNF496	24.38	8.53	1.51508
				FRMD5	0.2	0.07	1.51457
				LRRC37B	6.54	2.29	1.51394
				SLC9A4	1.37	0.48	1.51307
				MARS	108.78	38.12	1.51279
				CBWD3	8.53	2.99	1.5124
				PIR	25.89	9.08	1.51163
				MMP17	12.74	4.47	1.51102
				TNFSF4	1.14	0.4	1.51096
				LIMS4	3.19	1.12	1.51006
				MAGI1	8.17	2.87	1.50929
				SPECC1L	14.06	4.94	1.50901
				FAM200B	5.55	1.95	1.50901
				ACAP1	0.37	0.13	1.50901
				CIRBP	35.2	12.37	1.50873
				EMB	10.44	3.67	1.50827
				PCDHB15	2.36	0.83	1.5076
				ASZ1	0.54	0.19	1.50696
				PXDN	68.49	24.13	1.50507
				TTC7B	6.15	2.17	1.50289
				ZCCHC7	25.59	9.03	1.50278
				CLEC1A	0.17	0.06	1.5025
				PRR23A	0.51	0.18	1.5025
				HESX1	0.68	0.24	1.5025
				CARM1	65.84	23.24	1.50235
				CDK6	84.65	29.89	1.50185
				CT83	31.56	11.16	1.49976
				ZNF419	8	2.83	1.4992
				AFF1	15.18	5.37	1.49918
				CCDC144A	1.3	0.46	1.49881
				FAM160A1	5.51	1.95	1.49858
				ADTRP	2.26	0.8	1.49825
				DPY19L3	6.27	2.22	1.49791
				ANKRD36	13.13	4.65	1.49756
				MYT1L	0.48	0.17	1.4975
				LOXL4	1.92	0.68	1.4975
				CRB3	10.3	3.65	1.49668
				MAFG	28.46	10.09	1.49601
				EXOSC8	49.5	17.56	1.49514
				KIF21B	11.77	4.18	1.49354
				HHAT	4.28	1.52	1.49354
				IL10	0.76	0.27	1.49304
				EPM2A	4.08	1.45	1.49252
				CA13	0.45	0.16	1.49185
				AGBL3	0.59	0.21	1.49033
				OR2B6	5.14	1.83	1.48992
				SRR	7.75	2.76	1.48953
				SHISA2	0.73	0.26	1.48938
				ZNF112	4.09	1.46	1.48613
				SIRT2	18.88	6.74	1.48604
				COL13A1	0.28	0.1	1.48543
				CYP4A11	0.28	0.1	1.48543
				RGS7	0.14	0.05	1.48543
				PROM1	0.14	0.05	1.48543
				MAP2K5	10.83	3.87	1.48463
				ZADH2	6.77	2.42	1.48415
				HIST1H2AC	66.78	23.91	1.4818
				SEMA4C	6.05	2.17	1.47924
				SGPP2	0.92	0.33	1.47917
				RGPD1	1.81	0.65	1.47748
				TBCEL	7.32	2.63	1.47678
				PPP1R9A	2.95	1.06	1.47665
				LHX4	9.85	3.54	1.47637
				MTHFD2	158.26	56.88	1.4763
				CLEC2B	4.56	1.64	1.47534
				RRAGC	40.62	14.61	1.47523
				DCLRE1A	11.62	4.18	1.47504
				GTF2H1	44.03	15.85	1.474
				LOC107984139	0.25	0.09	1.47393
				LOC107985184	1	0.36	1.47393
				TXNRD3	4.86	1.75	1.4736
				LIMS2	29.78	10.73	1.47269
				HRCT1	1.97	0.71	1.4723
				ZNF737	1.47	0.53	1.47175
				C6orf1	16.11	5.81	1.47135
				MYH11	0.61	0.22	1.47131
				IGLL1	1.77	0.64	1.46761
				SCN3B	0.47	0.17	1.46713
				NPIPB5	22.03	7.97	1.46682
				TMEM110-MUSTN1	1.49	0.54	1.46428
				PLEKHA5	6.98	2.53	1.46409
				CLIP2	8.82	3.2	1.46271
				EPB41L5	8.4	3.05	1.46158
				ZNF524	6.58	2.39	1.46108
				VTI1A	14.45	5.25	1.46068
				WDSUB1	6.33	2.3	1.46057
				LOC100131107	0.11	0.04	1.45943
				SP9	0.11	0.04	1.45943
				CETP	0.11	0.04	1.45943
				CRYGN	0.22	0.08	1.45943
				SLC51A	0.11	0.04	1.45943
				SHC2	0.22	0.08	1.45943
				ZNF660	0.22	0.08	1.45943
				PCDHGA7	0.22	0.08	1.45943
				LOC650293	1.76	0.64	1.45943
				GJA9	0.33	0.12	1.45943
				HHIPL1	0.11	0.04	1.45943
				PCDHGA8	0.11	0.04	1.45943
				ZNF250	4.26	1.55	1.45859
				ZNF546	2.72	0.99	1.45811
				ZNF862	3.32	1.21	1.45618
				C16orf52	6.83	2.49	1.45574
				AKTIP	17.57	6.41	1.45472
				THSD1	0.63	0.23	1.45372
				SRGAP2B	8.9	3.25	1.45337
				C9orf172	8.13	2.97	1.45279
				ADAMTS16	3.75	1.37	1.45271
				PLCE1	3.12	1.14	1.45251
				PIK3C2A	27.93	10.21	1.45183
				CTNS	11.57	4.23	1.45166
				TBX19	1.64	0.6	1.45066
				COQ2	23.44	8.58	1.44992
				UBLCP1	36	13.18	1.44965
				SLC25A4	20.63	7.56	1.44829
				LOC105378949	0.6	0.22	1.44746
				RNF17	0.3	0.11	1.44746
				C4orf32	15.08	5.53	1.44729
				KLHL22	4.88	1.79	1.44692
				ETHE1	32.07	11.77	1.44611
				SAMD12	4.33	1.59	1.44534
				PI4K2B	15.65	5.75	1.44453
				PEG10	18.39	6.77	1.44169
				GSR	27.23	10.03	1.44088
				SARS	273.44	100.74	1.44059
				TTC6	0.19	0.07	1.44057
				TNFRSF11B	0.19	0.07	1.44057
				OGDHL	0.19	0.07	1.44057
				ASAH2B	4.37	1.61	1.44057
				AJUBA	57.58	21.22	1.44014
				ERV3-1	1.98	0.73	1.43953
				FBXL17	9.11	3.36	1.43899
				RGL1	1.03	0.38	1.43857
				STX17	9.27	3.42	1.43857
				RAB3IP	10.54	3.89	1.43803
				MCIDAS	5.58	2.06	1.43762
				FOXP2	3.06	1.13	1.43721
				IFNE	0.92	0.34	1.4361
				FOXF1	10.39	3.84	1.43602
				HPS5	30.89	11.42	1.43558
				OSBPL10	40.19	14.86	1.4354
				ZNF428	8.68	3.21	1.43512
				ABLIM3	16.87	6.24	1.43484
				LOC107985330	1	0.37	1.4344
				LOC107987253	3.24	1.2	1.43296
				LOC107987254	2.16	0.8	1.43296
				NDST3	0.27	0.1	1.43296
				C2orf15	2.59	0.96	1.43185
				C4orf36	11.89	4.41	1.4309
				OGT	138.23	51.27	1.43088
				NINL	3.99	1.48	1.43079
				AFF3	0.7	0.26	1.42884
				ALOX12	1.91	0.71	1.42768
				LSM8	5.97	2.22	1.42717
				PVRIG	14.91	5.55	1.42572
				TSPAN3	74.41	27.7	1.42561
				F2R	23.26	8.66	1.42541
				PSPH	42.36	15.78	1.42461
				SAA2	1.26	0.47	1.42269
				PLRG1	36.86	13.75	1.42262
				BST1	0.67	0.25	1.42223
				FAM43A	1.07	0.4	1.41954
				LBX2	5.74	2.15	1.41671
				PKD2	9.37	3.51	1.41658
				LOC107987205	6.11	2.29	1.41582
				TBC1D3J	0.56	0.21	1.41504
				B3GALT5	0.16	0.06	1.41504
				CLDND2	1.28	0.48	1.41504
				OR6N1	0.16	0.06	1.41504
				ZNF610	0.08	0.03	1.41504
				GPR183	0.08	0.03	1.41504
				TCTE1	0.08	0.03	1.41504
				PRND	0.24	0.09	1.41504
				C8orf46	0.08	0.03	1.41504
				KCNG2	0.08	0.03	1.41504
				ST8SIA5	0.08	0.03	1.41504
				IGFALS	0.08	0.03	1.41504
				ITK	0.08	0.03	1.41504
				CABP5	0.08	0.03	1.41504
				PSD	0.08	0.03	1.41504
				RHOJ	0.08	0.03	1.41504
				ETNPPL	0.16	0.06	1.41504
				STK33	0.08	0.03	1.41504
				CACNA1D	0.8	0.3	1.41504
				CCDC3	0.08	0.03	1.41504
				ADAM19	0.08	0.03	1.41504
				PLEKHJ1	18.1	6.79	1.41451
				KCNAB2	35.56	13.34	1.4145
				ALDH3A2	40.66	15.27	1.41291
				PRKAG2	14.93	5.61	1.41214
				ADAMTS6	1.49	0.56	1.41181
				KIFC3	72.34	27.21	1.41066
				CCDC25	26.98	10.15	1.41041
				ACBD4	10.47	3.94	1.40999
				PGPEP1	5.58	2.1	1.40988
				GADD45B	14.82	5.58	1.40921
				2022-03-02	14.55	5.48	1.40877
				MSMO1	30.08	11.33	1.40866
				LOC101929895	32.41	12.21	1.40838
				SNAPC1	10.34	3.9	1.40669
				CEP126	5.43	2.05	1.40533
				SYNJ2	9.35	3.53	1.4053
				FLCN	11.7	4.42	1.40439
				SNX20	0.37	0.14	1.4021
				LOC107985108	8.24	3.12	1.4011
				ATP6AP1L	3.64	1.38	1.39927
				LOC101929805	0.58	0.22	1.39855
				CYP4X1	0.29	0.11	1.39855
				MEST	34.27	13.01	1.39733
				TAS2R4	0.5	0.19	1.39593
				VAV2	87.13	33.12	1.39547
				TARS	560.24	212.98	1.39533
				PDZK1IP1	13.51	5.14	1.39419
				TEFM	10.64	4.05	1.3935
				CCNB1IP1	57.89	22.04	1.39319
				GOLGA6C	0.21	0.08	1.39232
				AOC3	0.63	0.24	1.39232
				ZNF554	3.88	1.48	1.39046
				PINK1	47.47	18.11	1.39023
				HOXB4	1.86	0.71	1.38941
				TMEM37	3.51	1.34	1.38924
				GPR176	14.32	5.47	1.38842
				TMEM200B	5.34	2.04	1.38827
				AGPAT3	12.25	4.68	1.3882
				ZNF804A	5.6	2.14	1.38782
				NEXN	18.13	6.94	1.38537
				DCAKD	10.18	3.9	1.38419
				NME9	0.6	0.23	1.38333
				ZNF367	19.69	7.55	1.38291
				CABYR	0.73	0.28	1.38247
				EPHB2	0.99	0.38	1.38143
				TBC1D17	16.83	6.46	1.38143
				EZH1	13.99	5.37	1.3814
				PSMC3IP	29.1	11.17	1.38139
				SMIM11B	21.75	8.35	1.38117
				CCDC183	2.37	0.91	1.38095
				TMX3	18.88	7.26	1.37882
				C1orf61	0.13	0.05	1.37851
				LOC105373780	0.13	0.05	1.37851
				CPO	0.13	0.05	1.37851
				TMEM171	0.13	0.05	1.37851
				AQP7	0.39	0.15	1.37851
				SLC7A7	0.13	0.05	1.37851
				PILRB	36.78	14.15	1.37812
				TMEM38B	13.59	5.23	1.37766
				FAM86B1	9.68	3.73	1.37583
				PNPLA7	0.57	0.22	1.37346
				DKK1	54.83	21.18	1.37226
				KRT10	21.02	8.14	1.36866
				RAPGEF2	25.4	9.84	1.3681
				SLITRK5	6.81	2.64	1.36712
				DHRS12	1.65	0.64	1.36632
				SAT2	37.73	14.65	1.36481
				TMEM216	24.59	9.55	1.3645
				GPR37	5.71	2.22	1.36293
				CHIC2	8.41	3.27	1.36282
				TREX2	0.36	0.14	1.36257
				MSANTD3-TMEFF1	6.4	2.49	1.36193
				LBHD1	9.94	3.87	1.36091
				RNF19A	26.73	10.42	1.3591
				LOC101927503	0.59	0.23	1.35908
				GNPDA2	12.49	4.87	1.35878
				ING4	14.23	5.55	1.35838
				SLC22A15	14.48	5.65	1.35774
				SVOPL	0.41	0.16	1.35755
				C1orf115	1.87	0.73	1.35707
				GPR108	53.84	21.02	1.35692
				C11orf68	30.69	11.99	1.35594
				LSM6	23.65	9.24	1.35588
				DDB2	69.13	27.01	1.35582
				EXOSC9	66.5	25.99	1.3554
				G6PD	101.49	39.7	1.35413
				WIPI1	19.76	7.73	1.35404
				KLHL42	13.29	5.2	1.35376
				ASPG	0.69	0.27	1.35364
				STARD4	14.77	5.78	1.35353
				JOSD2	6.54	2.56	1.35315
				TMEM80	8.58	3.36	1.35252
				ZNF782	2.63	1.03	1.35242
				UBA7	1.2	0.47	1.3523
				TVP23C-CDRT4	8.27	3.24	1.35189
				HINT3	22.53	8.83	1.35136
				HCN2	18.14	7.11	1.35125
				C19orf54	14.36	5.63	1.35085
				GPM6B	1.58	0.62	1.34958
				CCDC71L	4.2	1.65	1.34792
				CACNB2	0.56	0.22	1.34792
				CD36	0.28	0.11	1.34792
				ZNF285	3.13	1.23	1.3475
				POLA2	73.13	28.74	1.3474
				RAD52	5.24	2.06	1.34692
				MAP4K5	22.66	8.91	1.34665
				SLC25A43	18.58	7.31	1.34581
				CDC42BPA	24.5	9.64	1.34568
				SPDEF	1.27	0.5	1.34483
				NOX1	0.33	0.13	1.34395
				COPZ2	8.37	3.3	1.34276
				DNAJB9	10.17	4.01	1.34265
				C2orf50	0.38	0.15	1.34104
				SLC10A5	0.76	0.3	1.34104
				RFK	47.55	18.79	1.33948
				PLEKHO1	0.86	0.34	1.3388
				LOC101927572	3.49	1.38	1.33856
				LIG1	27.76	10.98	1.33813
				LOC102724378	0.48	0.19	1.33703
				ERBIN	47.79	18.92	1.3368
				GLI3	1.54	0.61	1.33605
				C1QTNF2	0.53	0.21	1.3356
				MSRB2	5.27	2.09	1.3343
				LOC100144595	0.68	0.27	1.33258
				FAM228B	0.68	0.27	1.33258
				KIAA0922	9.69	3.85	1.33164
				DZIP1	13.46	5.35	1.33107
				LGALS8	33.68	13.39	1.33074
				UTS2B	0.83	0.33	1.33065
				DUSP15	3.47	1.38	1.33027
				NFATC1	1.86	0.74	1.32971
				RANBP17	8.47	3.37	1.32961
				ZNF117	0.98	0.39	1.32931
				CDH2	51.09	20.34	1.32872
				QTRT1	21.27	8.47	1.32839
				SOCS2	9.69	3.86	1.3279
				ZNF48	6.85	2.73	1.3272
				FNIP1	12.09	4.82	1.32671
				ST3GAL4	86.06	34.34	1.32545
				CUEDC1	8.57	3.42	1.3253
				MOCOS	19.87	7.93	1.3252
				SLC1A5	234.76	93.89	1.32214
				LOC105376204	0.05	0.02	1.32193
				FOXG1	0.05	0.02	1.32193
				TMEFF2	0.05	0.02	1.32193
				CADM2	0.05	0.02	1.32193
				GREM1	0.15	0.06	1.32193
				LEP	0.1	0.04	1.32193
				PFKFB1	0.2	0.08	1.32193
				PLCL1	0.05	0.02	1.32193
				NLRP2	0.05	0.02	1.32193
				PCDHGA2	0.05	0.02	1.32193
				SCN3A	0.05	0.02	1.32193
				SHBG	0.4	0.16	1.32193
				ZNF649	0.25	0.1	1.32193
				FOXL2	4.4	1.76	1.32193
				ZMYND15	0.15	0.06	1.32193
				CHRDL1	0.05	0.02	1.32193
				GABARAPL1	104.23	41.7	1.32165
				TBC1D3L	9.17	3.67	1.32114
				MECOM	13.11	5.25	1.32028
				RAB33B	7.71	3.09	1.31912
				COMMD3	41.49	16.63	1.31898
				MACROD1	11.15	4.47	1.3187
				SRGAP1	18.97	7.61	1.31775
				TSG101	56.93	22.84	1.31763
				C1R	13.36	5.36	1.31762
				RAC3	6.18	2.48	1.31727
				FAAH2	31.28	12.56	1.3164
				SEPSECS	5.03	2.02	1.3162
				SLC26A1	1.12	0.45	1.3155
				HSBP1L1	58.31	23.43	1.31539
				CFAP44	3.83	1.54	1.31441
				PHOSPHO2	6.14	2.47	1.31373
				SYNPO2	0.87	0.35	1.31366
				ARL17B	2.41	0.97	1.31298
				LOC107987363	0.77	0.31	1.31259
				E2F5	6.63	2.67	1.31217
				FABP3	64.43	25.96	1.31144
				IFRD1	74.92	30.19	1.31128
				AARS	152.9	61.62	1.31112
				UTRN	10.62	4.28	1.3111
				GNAQ	28.24	11.39	1.30997
				C19orf66	19.66	7.93	1.30987
				PARD6G	2.95	1.19	1.30975
				SLC22A23	2.75	1.11	1.30887
				LOC107987001	11.22	4.53	1.30849
				OR11A1	0.52	0.21	1.30812
				ELMOD1	0.52	0.21	1.30812
				TCEAL4	112.43	45.44	1.30699
				GJD3	1.36	0.55	1.3061
				CMTM4	7.86	3.18	1.3055
				HOMEZ	4.35	1.76	1.30544
				BOD1	55.66	22.53	1.30479
				SPAG1	8.15	3.3	1.30433
				SH3BGRL2	1.63	0.66	1.30433
				TEAD1	120.2	48.67	1.30433
				ROM1	0.79	0.32	1.30378
				ECI1	71.05	28.79	1.30327
				PIM3	37.03	15.01	1.30277
				FOXE1	26.79	10.86	1.30267
				RNF41	26.5	10.75	1.30166
				LOC105379561	0.96	0.39	1.29956
				PDE6B	0.64	0.26	1.29956
				COL27A1	5.39	2.19	1.29935
				NALCN	1.55	0.63	1.29884
				KYAT3	13.4	5.45	1.2979
				GSTT1	10.96	4.46	1.29713
				LONRF1	5.43	2.21	1.29691
				ZBTB18	1.4	0.57	1.29639
				LOC105372798	0.27	0.11	1.29546
				DOCK3	0.54	0.22	1.29546
				ALOX5	1.89	0.77	1.29546
				IL18R1	0.27	0.11	1.29546
				CDON	0.76	0.31	1.29373
				CTAGE5	24.22	9.88	1.29362
				HHEX	8.26	3.37	1.29339
				KIAA1109	10.66	4.35	1.29312
				LOC105377135	0.98	0.4	1.29278
				TRIM35	10.78	4.4	1.29278
				C9orf16	69.3	28.29	1.29256
				SLC48A1	21.36	8.72	1.29251
				LOC107984156	4.31	1.76	1.29211
				TRIM52	27.69	11.32	1.29049
				CCNH	35.58	14.55	1.29005
				ZNF433	0.88	0.36	1.28951
				JAKMIP3	0.66	0.27	1.28951
				SLAMF7	0.44	0.18	1.28951
				NAT8L	3.47	1.42	1.28904
				SCMH1	20.72	8.48	1.28889
				DESI2	46.35	18.99	1.28733
				ZNF131	112.53	46.11	1.28716
				CYSRT1	8.88	3.64	1.28662
				PHF7	1.61	0.66	1.28652
				PAWR	71.97	29.51	1.28619
				TRPM6	0.39	0.16	1.2854
				GALNT18	1.56	0.64	1.2854
				FBXL20	4.29	1.76	1.2854
				SECISBP2	17.71	7.27	1.28454
				LOC728715	1.63	0.67	1.28264
				SLCO2A1	5.06	2.08	1.28255
				BCL2L2	13.28	5.46	1.28228
				CARD14	10.45	4.3	1.28109
				TBC1D7-LOC100130357	0.17	0.07	1.28011
				NLRP3	0.17	0.07	1.28011
				CYP2C18	0.17	0.07	1.28011
				VWCE	0.17	0.07	1.28011
				LILRA5	0.85	0.35	1.28011
				TGFBR3L	3.98	1.64	1.27907
				MYO1C	104.94	43.33	1.27613
				PARVA	19.06	7.88	1.27428
				LRRC37A3	25.59	10.58	1.27424
				MXRA8	2.78	1.15	1.27345
				GOT1	28.38	11.74	1.27344
				CLEC4E	0.58	0.24	1.27302
				SCARF1	0.29	0.12	1.27302
				ZNF814	6.06	2.51	1.27163
				DENND2D	3.38	1.4	1.2716
				PRDM7	0.41	0.17	1.27009
				PRSS55	0.41	0.17	1.27009
				PGRMC2	46.35	19.22	1.26996
				FGFR2	0.53	0.22	1.26849
				CXCL2	9.1	3.78	1.26748
				PEA15	165.97	68.95	1.2673
				USP25	16.15	6.71	1.26715
				ARHGEF6	0.77	0.32	1.26679
				NR2F1	10.03	4.17	1.2662
				KLHL33	1.01	0.42	1.26589
				ZNF674	5.69	2.37	1.26354
				LOC100128108	0.48	0.2	1.26303
				LOC107986754	0.24	0.1	1.26303
				DSG3	0.12	0.05	1.26303
				EPHA3	0.12	0.05	1.26303
				SV2C	0.12	0.05	1.26303
				FMO5	0.12	0.05	1.26303
				EYS	0.12	0.05	1.26303
				DRICH1	0.36	0.15	1.26303
				CFP	0.24	0.1	1.26303
				TMEM74B	0.12	0.05	1.26303
				SRL	0.24	0.1	1.26303
				SLC35G5	0.12	0.05	1.26303
				FBXO8	10.27	4.28	1.26275
				TRIM16L	67.77	28.26	1.26189
				GGNBP2	55.34	23.08	1.26168
				ZBED9	2.3	0.96	1.26053
				ZNF225	2.3	0.96	1.26053
				LOC100507747	1.82	0.76	1.25987
				RNF180	0.91	0.38	1.25987
				AGFG2	10.8	4.51	1.25983
				SMAD6	19.87	8.31	1.25767
				FBXW5	82.27	34.41	1.25754
				RBFA	4.16	1.74	1.2575
				FAM161A	11.9	4.98	1.25674
				YPEL2	0.93	0.39	1.25376
				LPXN	4.84	2.03	1.25353
				CBY1	14.28	5.99	1.25337
				CRYGS	0.81	0.34	1.25239
				ANKRD44	0.81	0.34	1.25239
				EGFR	116.44	48.88	1.25227
				ASTN1	3.69	1.55	1.25135
				TMEM56	10.14	4.26	1.25113
				CD2AP	23.91	10.05	1.25042
				RPAIN	18.88	7.94	1.24965
				LYRM5	17.12	7.2	1.24961
				NCOA7	42.72	17.97	1.24932
				SYCE2	3.16	1.33	1.2485
				SMIM6	1.14	0.48	1.24793
				LOC100996911	0.57	0.24	1.24793
				ZNF718	0.19	0.08	1.24793
				CTNNA3	0.19	0.08	1.24793
				TRIM17	0.76	0.32	1.24793
				DPPA4	0.19	0.08	1.24793
				SLC28A1	0.19	0.08	1.24793
				TDRD12	0.19	0.08	1.24793
				BNIP3L	44.19	18.61	1.24764
				DUSP1	318	133.96	1.24722
				EXOSC3	40.44	17.04	1.24686
				PTPRK	24.32	10.25	1.24652
				PHF2	9.49	4	1.24641
				NEK8	3.25	1.37	1.24626
				LOC105372269	1.02	0.43	1.24616
				MX2	0.64	0.27	1.24511
				CD22	1.28	0.54	1.24511
				RMI1	15.57	6.57	1.2448
				C10orf95	1.09	0.46	1.24462
				EVI5L	13.6	5.74	1.24448
				SATB2	2.44	1.03	1.24424
				TRIM37	28.9	12.2	1.24419
				PIANP	0.45	0.19	1.24393
				LOC101926982	6.44	2.72	1.24345
				PRR15	3.22	1.36	1.24345
				DIP2C	3.29	1.39	1.243
				TMEM220	0.71	0.3	1.24286
				CENPP	5.49	2.32	1.24268
				WLS	29.46	12.45	1.24261
				OARD1	28.56	12.07	1.24257
				AVPI1	136.81	57.83	1.24228
[truncated: 643 more rows]
